# Supplementary material for: A WRKY Transcription Factor, EjWRKY17, from Eriobotrya japonica Enhances Drought Tolerance in Transgenic Arabidopsis
Source: Int J Mol Sci. 2021 May 25;22(11):5593. doi: 10.3390/ijms22115593 (PMC8197471; doi:10.3390/ijms22115593)
Supplement: Supplementary file 1 [file ijms-22-05593-s001.zip]

Archive with 1 entries (1 files):
- ijms-1204590-supplementary.pdf
